# Supplementary material for: Combined linkage and association mapping reveal QTL for host plant resistance to common rust (Puccinia sorghi) in tropical maize
Source: BMC Plant Biol. 2018 Nov 29;18:310. doi: 10.1186/s12870-018-1520-1 (PMC6267831; doi:10.1186/s12870-018-1520-1)
Supplement: Supplementary file 3 — Pedigree of the tropical maize inbred lines constituting the drought tolerant maize for Africa (DTMA) panel. (XLSX 21 kb) [file 12870_2018_1520_MOESM3_ESM.xlsx]

## Sheet: Table S2
	Additional file 3. Pedigree of the tropical maize inbred lines included in the drought tolerant maize for Africa (DTMA) panel
	No.	Programa	Pedigree	Groupb
	1	A	[CML444/CML395//DTPWC8F31-4-2-1-6]-2-1-1-1-B*4	Ⅵ
	2	A	[SYN-USAB2/SYN-ELIB2]-12-1-1-2-BBB	Ⅵ
	3	A	[(CML395/CML444)-B-4-1-3-1-B/CML395//DTPWC8F31-1-1-2-2]-5-1-2-2-BB	Ⅵ
	5	A	[DTPWC8F31-4-2-1-6-B2/CML395//[CML445/ZM621B]-2-1-2-3-1-BB]-3-2-1-1-1-2-1	Ⅵ
	6	A	00SADVEA-#-28-1-2-1-1-1-2-3	Ⅵ
	7	A	CIMCALI8843/S9243-BB-#-B-5-1-BB-2-3-1	Ⅵ
	8	A	CIMCALI8843/S9243-BB-#-B-5-1-BB-2-3-2	Ⅵ
	9	A	CIMCALI8843/S9243-BB-#-B-5-1-BB-2-3-3	Ⅵ
	10	A	CIMCALI8843/S9243-BB-#-B-5-1-BB-2-3-4	Ⅵ
	11	A	CIMCALI8843/S9243-BB-#-B-5-1-BB-4-1-3	Ⅵ
	12	A	CIMCALI8843/S9243-BB-#-B-5-1-BB-4-3-3	Ⅵ
	13	A	CIMCALI8843/S9243-BB-#-B-5-1-BB-4-3-4	Ⅵ
	14	A	[[CML198/ZSR923S4BULK-2-2-X-X-X-X-1-BB]-3-3-1-1-B/CML395//DTPWC8F31-1-1-2-2-BBBB]-4-2-5-1-1-B-2-2-1	Ⅵ
	15	A	[[CML198/ZSR923S4BULK-2-2-X-X-X-X-1-BB]-3-3-1-1-B/CML395//DTPWC8F31-1-1-2-2-BBBB]-4-2-5-1-1-B-2-2-2	Ⅵ
	17	A	[CML312/CML445//[TUXPSEQ]C1F2/P49-SR]F2-45-3-2-1-BBB]-1-2-1-1-2-BBB-B	Ⅵ
	18	A	MAS[MSR/312]-117-2-2-1-B*4-B-B	Ⅵ
	19	A	[CML312/CML445//[TUXPSEQ]C1F2/P49-SR]F2-45-3-2-1-BBB]-1-2-1-1-1-BBB-B	Ⅵ
	20	A	[CML312/CML444//[DTP2WC4H255-1-2-2-BB/LATA-F2-138-1-3-1-B]-1-3-2-3-B]-2-1-2-BB-B	Ⅵ
	21	A	[CML312/[TUXPSEQ]C1F2/P49-SR]F2-45-3-2-1-BB//INTA-F2-192-2-1-1-1-BBBB]-1-5-1-1-2-BB-B	Ⅵ
	22	A	P501SRc0-F2-47-3-2-1-B-B	Ⅵ
	24	A	[CML444/CML395//DTPWC8F31-1-1-2-2-BB]-4-2-2-2-2-BB-B	Ⅵ
	25	A	[CML444/CML395//DTPWC8F31-1-1-2-2-BB]-4-2-2-2-1-BB-B	Ⅷ
	26	A	P502SRC0-F2-54-2-3-1-B	Ⅷ
	27	A	P502-SRc0-F2-54-2-2-1-B-B	Ⅵ
	28	A	CML489/CML444//ZM521B-66-4-1-1-1-BB]-7-3-1-B	Ⅵ
	29	A	02SADVL2B-#-17-1-1-B	Ⅵ
	30	A	[CML440/[[[K64R/G16SR]-39-1/[K64R/G16SR]-20-2]-5-1-2-B*4/CML390]-B-39-2-B-4-#-1-B//ZM303c1-243-3-B-1-1-B]-9-1	Ⅵ
	31	A	[CML440/[[[K64R/G16SR]-39-1/[K64R/G16SR]-20-2]-5-1-2-B*4/CML390]-B-38-1-B-7-#-B//ZM303c1-243-3-B-1-1-B]-2-1	Ⅵ
	32	A	[CML440/[[[NAW5867/P30SR]-111-2/[NAW5867/P30SR]-25-1]-9-2-3-B-2-B/CML388]-B-35-2-B-1-#-1//ZM303c1-243-3-B-1-1-B]-2-1	Ⅶ
	33	A	[CML144/[CML144/CML395]F2-5sx]-1-3-1-3-B*4	Ⅵ
	34	A	[CML198/ZSR923S4BULK-2-2-X-X-X-X-1-BB]-3-3-1-1-2-B*7	Ⅰ
	35	A	P402c2F2-695-2-BB-2-B*4	Ⅰ
	36	A	ZEWAc1F2-254-2-1-B-1-BBB	Ⅷ
	37	A	CML373-BB	Ⅶ
	38	A	[CML389/CML176]-B-29-2-2-6-1-B	Ⅶ
	39	A	[CML144/[CML144/CML395]F2-8sx]-1-1-1-B*5	Ⅶ
	40	A	[CML144/[CML144/CML395]F2-8sx]-1-2-3-2-B*5	Ⅵ
	41	A	[GQL5/[GQL5/[MSRXPOOL9]C1F2-205-1(OSU23i)-5-3-X-X-1-BB]F2-4sx]-11-3-1-1-B*5	Ⅷ
	42	A	[CML150/CML373]-B-2-2-B*5	Ⅵ
	43	A	S99TLWQ-B-8-1-B*5	Ⅵ
	44	A	CML444-B	Ⅵ
	45	B	1368	Ⅴ
	47	B	(KU1403x1368)-7-2-1-B-B-B-B	Ⅴ
	48	B	4001	Ⅴ
	49	B	KU1409-SR	Ⅴ
	50	C	[ECU/SNSYN[SC/ETO]]c1F1-##(GLS=3.5)-3-2-3-3-2-#-#	Ⅵ
	51	C	[POOL9Ac7-SR(BC2)]FS45-3-2-2-1-2-#-#-#	Ⅵ
	52	D	CLA135	Ⅱ
	53	D	CLA183	Ⅷ
	54	D	CLA195	Ⅱ
	55	D	CLA222	Ⅷ
	56	D	CLA12	Ⅱ
	57	D	CLA18	Ⅱ
	58	D	CLA20	Ⅱ
	59	D	CLA35	Ⅱ
	60	D	CLA37	Ⅱ
	61	D	CLA41	Ⅱ
	62	D	CLA44	Ⅱ
	63	D	CLA46	Ⅱ
	64	D	CLA56	Ⅱ
	65	D	CLA91	Ⅱ
	66	D	CLA99	Ⅱ
	67	D	CLA105	Ⅱ
	68	D	CLA106	Ⅱ
	69	D	CLA113	Ⅱ
	70	D	CLA149	Ⅱ
	71	D	CLA154	Ⅱ
	72	D	CLA155	Ⅱ
	73	D	CLA156	Ⅱ
	74	D	CLA157	Ⅱ
	75	D	CLA158	Ⅱ
	76	D	CLA161	Ⅱ
	77	D	CLA307	Ⅱ
	78	D	CLA309	Ⅱ
	79	E	(A.T.Z.T.R.L.BA90 5-3-3P-1P-4P-2P-1-1-1-B x G9B C0 R.L.23-1P-2P-3-2P-3-2P-1P-B- B-B)-B-16TL-3-1-4-B	Ⅱ
	80	E	(A.T.Z.T.R.L.BA90 5-3-3P-1P-4P-2P-1-1-1-B x G9B C0 R.L.23-1P-2P-3-2P-3-2P-1P-B- B-B)-B-76TL-1-2-4-B	Ⅱ
	81	E	[(G31*G32-2 x G31*G32-1) PR92A 72-3P-2-1-1-1 x CML-349]-1-2-2-1-B-B-B	Ⅲ
	82	E	(A.I.Z.T.V.C. 20-3-1-1-2-B-B x A.I.Z.T.V.C.PR93A-17-1-3-1-1-B-B)-B-14TL-1-3-B-B	Ⅰ
	83	E	[(P86 S.F*P.S.P.A.A x P.S.P.A.A. TL91A 44-3-1-18-2P-2-1-1-3-1) x A.I.R.L. TL91A 2(3)-1-4-2-2TL-1-1-B]-3-2-3-1-B-B-B	Ⅰ
	84	F	(200-3 x GUAT189)(16xP84c1 F27-4-1-4-B-1-B59)F1-B-xP84c1 F26-2-2-4-B-2-B] F97-1-2-1-3 x CML312-B-xP84c1 F27-4-1-6-B-5-B]-2-1-B-B-B	Ⅰ
	85	F	(200-6 x GUAT189)(51-2-1)F1-B-xP84c1 F26-2-2-4-B-2-B] F102-1-2-2-3 x [KILIMA ST94A]-30/MSV-03-2-10-B-1-B-B-xP84c1 F27-4-1-6-B-5-B]-2-2-B-B-B	Ⅰ
	86	F	CML 311xCML311/CML311xMBRC1Bc F94-3-1-1-B-B-B-B-1-1-B-B-B-B-B	Ⅶ
	87	F	CML 384xMBR/MDR C3 Bc F58-2-1-3-B-B-B-B-3-1-B-B-BB-B	Ⅰ
	88	F	CML311/MBR C2 Bc F41-2-BBBBB-B-B	Ⅶ
	89	F	CML311/MBR C2 Bc F4-1-B-B-BB	Ⅶ
	90	F	CML311/MBR C3 Bc F112-1-1-1-B-B-B-B-B	Ⅶ
	91	F	CML311/MBR C3 Bc F12-2-2-2-B-B-BB	Ⅶ
	92	F	CML311/MBR C3 Bc F23-1-2-1-B-B-B-B-B	Ⅶ
	93	F	CML311/MBR C3 Bc F3-1-1-1-B-B-B-B-B	Ⅶ
	94	F	CML311/MBR C3 Bc F95-2-2-1-B-B-B-B-B	Ⅶ
	95	F	Cuba/Guad C3 F85-3-3-1-B-B-B-B	Ⅰ
	96	F	MBR C6 Bc F280-2-B-#-1-1-B-B-B-B-B-B	Ⅰ
	97	F	MBR C5 Bc F60-2-1-2-B-B-BxCML 384-B-1-2-B-B-B-B	Ⅷ
	98	F	MBR/MDR C4 Bc F34-1-B-#-1-1-B-B-B-B-B-B-B	Ⅶ
	99	F	MBR-ET(W) C1 F139-2-1-B-2-B-B-B-B-B-BxMBR C5 Bc F13-3-2-1-B-B-B-B-1-2-B-B-B-B	Ⅰ
	100	F	P590 C7 Blancos F156-1-2-1-B-B-BB-B	Ⅰ
	101	F	P590 C7 Blancos F27-1-1-2-B-B-BB-B	Ⅰ
	102	F	P502c2-185-3-4-1-3-B-1-BxCML311/CML321xMBRC1Bc F114-1-1-1-B-B-B-B-1-1-B- B-B-B	Ⅷ
	103	F	POB.502 c3 F2 10-3-2-1-BBBBBB-B	Ⅷ
	104	F	CML-322 Recy W89[L/LMBR]17-B-5-3-1-4-B*4xMBR-ET(W) C1 F139-2-1-B-2-B*7- 1-B -B	Ⅶ
	105	F	[G16SeqC1F47-2-1-2-1-BBBB-B-xP84c1 F27-4-1-6-B-5-B] F23-1-3-1-1 x [KILIMA ST94A]-30/MSV-03-2-10-B-1-B-B-xP84c1 F27-4-1-6-B-5-B]-2-1-B/CML395]-1-1	Ⅵ
	106	F	[G16SeqC1F47-2-1-2-1-BBBB-B-xP84c1 F27-4-1-6-B-5-B] F23-2-1-2-3 x P43C9-1-1- 1-1-1-BBBB-1-xP84c1 F26-2-2-6-B-3-B]-2-1-B/CML395]-1-1	Ⅵ
	107	F	[MBR C6 Bc F395-1-B-#-2-2-B-B-B-B-B/CML312SR]-1-1	Ⅰ
	108	F	[M37W/ZM607#bF37sr-2-3sr-6-2-X]-8-2-X-1-BB-B-xP84c1 F27-4-3-3-B-1-B] F29-1-2- 1-6 x [KILIMA ST94A]-30/MSV-03-2-10-B-1-B-B-xP84c1 F27-4-1-6-B-5-B]3-1-2-B/CML442]-1-1	Ⅰ
	109	F	[M37W/ZM607#bF37sr-2-3sr-6-2-X]-8-2-X-1-BB-B-xP84c1 F27-4-3-3-B-1-B] F29-1-1- 1-7 x [KILIMA ST94A]-30/MSV-03-2-10-B-1-B-B-xP84c1 F27-4-1-6-B-5-B]-1-3-B/CML312SR]-1-1	Ⅵ
	110	F	[MBR C5 Bc F14-2-2-3-B-B-BxG16SeqC1F47-2-1-2-1-BBBBB-B-1-2-B-B-B/CML395]- 1-1	Ⅰ
	111	F	[[KILIMA ST94A]-30/MSV-03-1-10-B-1-B-B-1xP84c1 F27-4-1-6-B-5-B] F8-3-2-2-1 x G16SeqC1F47-2-1-2-1-BBBB-B-xP84c1 F26-2-2-6-B-3-B]-3-1-B/CML395]-1-1	Ⅵ
	112	F	[Pob.SEW-HG"B"c0F39-1-1-1-1xMBR C5 Bc F22-2-1-4-B-B-B-B-2-2-B-B-B/ CML442]-1-1	Ⅰ
	113	F	[MBR Et/MBR Bc C1 F4-1-1-3-B-B-B-Bx1760B B1 Bco x Comp.-B-1-1-1-1-B-B-B/ CML395]-1-1	Ⅵ
	114	F	[P591c4 F31-1-1-2-B-B-B/CML312SR]-1-1	Ⅵ
	115	F	[Cuba/Guad C3 F34-2-1-1-B-B-B x CML264Q]-1-1	Ⅶ
	116	F	[MBR-ET(W) C1 F139-2-1-B-2-B-B-B-B-B-BxMBR C5 Bc F13-3-1-2-B-B-B-B-1-2-B- B-B x CML264Q]-1-1	Ⅶ
	117	F	[P591c4 1y2 GEN F23-1-1-1-B-B-B x CML486]-1-1	Ⅰ
	118	F	[Cuba/Guad C3 F44-1-3-2-B-B-B x CML486]-1-1	Ⅰ
	119	F	[200-7 x MAIZ SAN ANDRES-F1-B-xP84c1 F26-2-2-4-B-2-B] F93-3-2-1-3 x P43C9-1- 1-1-1-1-BBBB-1-xP84c1 F26-2-2-6-B-3-B]-1-1-B x CML486]-1-1	Ⅰ
	120	F	[CML 329/MBR C3 Am F103-1-1-2-B-B x CML486]-1-1	Ⅰ
	121	F	[(87036/87923)-X-800-3-1-X-1-B-B-1-1-1-B-B-xP84c1 F26-2-2-4-B-2-B] F47-3-1-1-3 x M37W/ZM607#bF37sr-2-3sr-6-2-X]-8-2-X-1-BB-B-xP84c1 F27-4-3-3-B-1-B]-3-2-B x P33c3 F64-1-1-4-BB]-1-1	Ⅰ
	122	F	[[KILIMA ST94A]-30/MSV-03-2-10-B-1-B-B-xP84c1 F26-2-2-6-B-3-B] F17-1-2-1-1 x P43C9-1-1-1-1-1-BBBB-1-xP84c1 F26-2-2-6-B-3-B]-2-2-B x CML486]-1-1	Ⅰ
	123	F	[M37W/ZM607#bF37sr-2-3sr-6-2-X]-8-2-X-1-BB-B-xP84c1 F27-4-3-3-B-1-B] F29- 1-2-2 x [KILIMA ST94A]-30/MSV-03-101-08-B-B-1xP84c1 F27-4-1-4-B-3-B] F2-1-2-1-1-1-B x CML486]-1-1	Ⅰ
	124	F	[(87036/87923)-X-800-3-1-X-1-B-B-1-1-1-B-B-xP84c1 F26-2-2-4-B-2-B] F47-3-1-1-3 x M37W/ZM607#bF37sr-2-3sr-6-2-X]-8-2-X-1-BB-B-xP84c1 F27-4-3-3-B-1-B]-3-1-B x CML486]-1-1	Ⅰ
	125	F	[M37W/ZM607#bF37sr-2-3sr-6-2-X]-8-2-X-1-BB-B-xP84c1 F27-4-3-3-B-1-B] F29-1- 2-1-4 x (87036/87923)-X-800-3-1-X-1-B-B-1-1-1-B-B-xP84c1 F26-2-2-4-B-2-B]-1-1-B x CML486]-1-1	Ⅰ
	126	F	[G16SeqC1F47-2-1-2-1-B*5xP84c1 F26-2-2-6-B-3-B]F25-2-3-1x [KILIMAST94A]-30/MSV-03-101-08-B-B-1xP84c1 F27-4-1-4-B-3-B] F2-1-2-2-4-2-B x CML161]-1-1	Ⅱ
	127	F	P390amC3/285x287 F73-3-2-3xMIRTC5Am F96-1-1-1-3-1)-1-1-B	Ⅱ
	128	F	CL-02836 / Pop.28C9HC113-3-1-4-B*8-B-BBBB	Ⅱ
	129	F	CA00344 / PAC777F2-6-1-1-BB-B-B-BB	Ⅱ
	130	F	DTPYC9-F46-3-9-1-1-B-B-B	Ⅳ
	131	F	CA00360 / Pio3011F2-3-5-6-1-B-BBB-B-B-B-B	Ⅱ
	132	G	P502 C3 F2-22-7-5-1-BB	Ⅷ
	133	G	POB.501c3 F2 13-8-2-1-BBBB	Ⅷ
	134	G	MBR C5 Bc F4-1-2-1-BB	Ⅰ
	135	G	95S43SR HG"A"-94-1-1-1-B-B-B-B-B	Ⅷ
	136	G	POB.502c3 F2 9-14-1-2-B-B-B-B	Ⅷ
	137	G	POB.502c3 F2 26-12-1-2-B-B-B-B	Ⅷ
	138	G	P501c1#-500-2-1-2-2-2-1-2-BB-2-BBB	Ⅷ
	139	G	P44 C10MH8-30-4-B-4-1-B-B-B-B-	Ⅵ
	140	G	[P44 c8 FS 158-3-2--4-1-B-B X CML-321]F2-38-1-BB	Ⅷ
	141	G	P502c1#-771-2-2-3-B-1-1xCML-176]F2-1-1-2-3-B-B-B-B	Ⅰ
	142	G	P502c1#-771-2-2-3-B-1-1xCML-176]F2-61-4-2-2-B-B-B-B	Ⅰ
	143	G	[CML-384 X CML-176](F3)100-2-7-B-B	Ⅶ
	144	G	[S99SIWQ]-124-2-B-B-B-B	Ⅶ
	145	G	[CML-384 X CML-176]F3-135-2-2-1-B-B-B	Ⅰ
	146	G	[CML-384 X CML-176]F3-107-3-1-1-B-B-B	Ⅰ
	147	G	CML-311	Ⅰ
	148	G	CML-322	Ⅰ
	149	G	CML-370	Ⅰ
	150	G	CML-371	Ⅰ
	151	G	CML-374	Ⅶ
	152	G	CML-376	Ⅶ
	153	G	CML-330	Ⅶ
	154	G	CML-332	Ⅶ
	155	G	CML-483	Ⅶ
	156	G	CML-484	Ⅶ
	157	G	(CML-20 X CML-329)-17-3-3-1	Ⅶ
	158	G	CML-329/MBR c2 am F14-2-BBBB	Ⅶ
	159	G	90[SPMATC4/P500(SELY)]#-B-4-2-B-B	Ⅵ
	160	G	90[SPMATC4/P500(SELY)]#-B-48-4-B	Ⅶ
	161	G	POB.45c8-32-1-1-1-B	Ⅰ
	162	G	POB.33c3-92-2-4-2-B-B	Ⅰ
	163	G	S87P69Q(SIYF) 131-2-2-1-B	Ⅶ
	164	G	[89[G25Qc1(STE)18S5/Mo176 o2/o2 2-BB]-B-4-4-1-1-4-B*7	Ⅶ
	165	G	S87P69Q(SIYF) 109-1-1-4-B	Ⅶ
	166	G	(CML-329 X CML-287)-F2-11-1-BBB	Ⅷ
	167	G	P147-#136-5-1-B-1-BBB	Ⅷ
	168	G	CML-323	Ⅱ
	169	G	CML-325	Ⅷ
	170	G	CML-326	Ⅷ
	171	G	CML-328	Ⅷ
	172	G	CML-486	Ⅷ
	173	H	CLQ-RCWQ83 = (CML146 x CML150)-B-32-1-2-B-1-B-B	Ⅱ
	174	H	CLQ-RCWQ39=(CML159*CML144)-B-27-1-2-B*3	Ⅱ
	175	H	CLQ-6211=P62QC6HC13-1-3-BBB-6-B-7-6-BBBB-7-9-B-B-B-B	Ⅶ
	176	H	CLQ-RCWQ103=(CML150xCML254)-B-16-2-2-2-B-B-B	Ⅶ
	177	H	CLQ-RCWQ105=(CML247 x (CLQ-6203xCL-04321)-B-7-1-2)-B-6-1-3-B-B-B	Ⅱ
	178	H	CLQ-RCWQ106=(CML247 x (CLQ-6203xCL-04321)-B-7-1-2)-B-22-1-1-2-B-B-B	Ⅰ
	179	H	CL-07306=P73TLC3#-74-2-6-1-5-##-B	Ⅱ
	180	H	CML499=(CL-04345*CL-274)-B-15-1-2-B*6-B	Ⅲ
	181	H	CML269=P25STEC1F13-6-1-1-#-BBB-f-##-B*6-B	Ⅰ
	182	H	CML498=(CML265/CL-00303)-S7/CML264)-B-8-1-3-B*9	Ⅰ
	183	H	CL-02143 P21C6S1MH247-5-B-1-1-2-BBB-1-##-B*10	Ⅰ
	184	H	CL-04374=P43Cameroon-4-1-1-1-1-3-3-B*7-B	Ⅰ
	185	H	CML477=P43 POSTA SEQ C3-S2-1-2-B-BBBBB-10-B-B	Ⅰ
	186	H	CL-SPLW04=SPLC7F254-1-2-3-2-1-B*6-B	Ⅶ
	187	H	CL-RCW81=(CL-RCW01xCML-401)-B-6-B-1-BBB-B	Ⅶ
	188	H	CL-RCW87=(CL-04321 xCML-401)-B-19-2-1-BB-B	Ⅷ
	189	H	CL-02520=P25C6H37-1-1-1-B-2-1-2-BBB-B	Ⅱ
	190	H	CLQ-RCYQ40 = (CML165 x CLQ-6203)-B-9-1-1-B*8	Ⅶ
	191	H	CLQ-RCYQ28=(CLQ6502*CLQ6601)-B-34-2-2-B*6-B	Ⅱ
	192	H	CLQ-RCYQ54=(CML176 x CL-G2501)-B-3-1-B-B-B	Ⅶ
	193	H	CL-RCY015 = (CML-285*CL-00356)-B-1-1-B*9	Ⅱ
	194	H	CL-RCY016= (CL-00331*CML-287)-B-6-2-3-B*8-B	Ⅱ
	195	H	CL-RCY018=(CL-03618*CML-287)-B-13-1-1-B*5-B	Ⅱ
	196	H	CL-RCY023 = (CL-02439*CML-286)-B-1-2-2-B*8	Ⅱ
	197	H	CL-RCY007=PIO3011F2-3-5-6-1-B*5-B	Ⅱ
	198	H	CML454=CaptMiranda8627-20-1-2-B*17-B	Ⅱ
	199	H	CML497=[CL-00331*v]-3-B-3-2-1-B*6	Ⅱ
	200	H	CL-02725=P27(FRRS)C1-248-B-1-B*4	Ⅱ
	201	H	CML452=Ac8328BNC6-166-1-1-1-B*9-B	Ⅱ
	202	H	CL-RCY031=(CL-02410*CML-287)-B-9-1-1-2-B*7	Ⅰ
	203	H	CML479=(P24STE-5*24STE-17)-BBBB-###-B-3-B-1-B*7-B	Ⅱ
	204	H	CL-04935=(PR8549xP23C2)-5-1-3-B*14-B-B-B-B	Ⅷ
	205	H	CL-04934 = (P49C2MH12-5-4xP23C2-11-1)-2-2-2-BBBBBBB	Ⅷ
	206	H	CL-G1624=G16C23H173-1-2-B-3-2-B*7	Ⅴ
	207	H	CL-G1628=G16BNSeqC0F118-1-1-4-2-B*4-B	Ⅴ
	208	H	CL-G1632=G16C20H144#-3-3-1-B*7-B	Ⅴ
	209	H	CL-P10201 =P102 C6 S2(B)-34-2-BB	Ⅱ
	210	H	CL-G1829=G18C23-61-3-1-1-B*7	Ⅱ
	211	H	CL-G1837=G18SeqC2-F141-2-2-1-1-1-2-##-2-B*4	Ⅱ
	212	H	CL-G1839=G18SeqC3-17-1-1-2-2-B*5	Ⅱ
	213	H	CL-G1844=G18SeqC3F245-2-2-2-1-1-B*4	Ⅱ
	214	H	CML-423=G18C19MH100#-4-1-1-B*14	Ⅱ
	215	H	CML421=P31DMR#1-55-2-3-2-1-B*18-B	Ⅱ
	216	H	CML342=LPSEQC3-H1-2-2-3-2-1-#-#-B-B	Ⅷ
	217	I	DTPWC9-F24-4-3-1-B-B-B	Ⅳ
	218	I	DTPWC9-F115-1-4-1-1-B-B-B	Ⅳ
	219	I	DTPWC9-F73-2-1-1-1-B-B-B	Ⅳ
	220	I	DTPWC9-F2-3-1-1-1-B-B-B	Ⅰ
	221	I	DTPWC9-F109-2-6-1-1-B-B-B	Ⅳ
	222	I	DTPWC9-F31-1-3-1-1-B-B-B	Ⅳ
	223	I	DTPWC9-F2-3-2-1-1-B-B-B	Ⅰ
	224	I	DTPWC9-F67-1-2-1-2-B-B-B	Ⅳ
	225	I	DTPWC9-F24-2-3-1-1-B-B-B	Ⅳ
	226	I	DTPWC9-F66-2-1-1-2-B-B-B	Ⅳ
	227	I	DTPWC9-F104-5-4-1-1-B-B-B	Ⅳ
	228	I	DTPWC9-F103-2-1-1-1-B-B-B	Ⅳ
	229	I	DTPWC9-F128-1-1-1-1-B-B-B	Ⅳ
	230	I	DTPWC9-F17-1-3-1-1-B-B	Ⅳ
	231	I	DTPYC9-F143-5-4-1-2-B-B-B	Ⅳ
	232	I	DTPYC9-F11-2-3-1-2-B-B-B	Ⅳ
	233	I	DTPYC9-F46-3-4-1-1-B-B-B	Ⅳ
	234	I	DTPYC9-F74-1-1-1-1-B-B-B	Ⅳ
	235	I	DTPYC9-F102-4-5-1-1-B-B-B	Ⅳ
	236	I	DTPYC9-F46-3-9-1-1-B-B	Ⅳ
	237	I	DTPYC9-F46-1-2-1-1-B-B	Ⅳ
	238	I	DTPYC9-F46-1-2-1-2-B-B	Ⅳ
	239	I	DTPYC9-F143-1-6-1-B-B	Ⅳ
	240	I	DTPYC9-F114-2-4-1-2-B-B	Ⅳ
	241	I	DTPYC9-F13-2-1-1-2-B-B	Ⅳ
	242	I	La Posta Seq C7-F102-1-3-1-1-B-B-B	Ⅷ
	243	I	La Posta Seq C7-F31-2-4-1-1-B-B-B	Ⅷ
	244	I	La Posta Seq C7-F125-2-1-1-2-B-B-B	Ⅷ
	245	I	La Posta Seq C7-F64-2-4-1-1-B-B-B	Ⅷ
	246	I	La Posta Seq C7-F64-1-1-1-1-B-B-B	Ⅷ
	247	I	La Posta Seq C7-F96-1-2-1-1-B-B-B	Ⅷ
	248	I	La Posta Seq C7-F123-3-1-1-2-B-B-B	Ⅷ
	249	I	La Posta Seq C7-F180-1-2-2-1-B-B-B	Ⅷ
	250	I	La Posta Seq C7-F71-1-2-1-1-B-B-B	Ⅷ
	251	I	La Posta Seq C7-F18-3-2-1-1-B-B-B	Ⅷ
	252	I	La Posta Seq C7-F71-1-2-1-2-B-B-B	Ⅷ
	253	I	La Posta Seq C7-F31-2-3-1-1-B-B-B	Ⅷ
	254	I	La Posta Seq C7-F64-1-1-1-2-B-B-B	Ⅷ
	255	I	La Posta Seq C7-F103-2-1-1-1-B-B-B	Ⅷ
	256	I	La Posta Seq C7-F103-2-2-2-1-B-B-B	Ⅷ
	257	I	La Posta Seq C7-F86-3-1-1-1-B-B-B	Ⅷ
	258	I	La Posta Seq C7-F96-1-6-2-1-B-B-B	Ⅷ
	259	I	La Posta Seq C7-F32-1-3-1-1-B-B-B	Ⅷ
	260	I	La Posta Seq C7-F12-2-1-1-1-B-B-B	Ⅷ
	261	I	La Posta Seq C7-F180-3-1-1-1-B-B-B	Ⅷ
	262	I	La Posta Seq C7-F86-1-1-1-1-B-B-B	Ⅷ
	263	I	La Posta Seq C7-F96-1-1-1-B-B	Ⅷ
	264	I	La Posta Seq C7-F96-1-2-1-2-B-B	Ⅷ
	265	I	La Posta Seq C7-F96-1-2-1-3-B-B	Ⅷ
	266	I	La Posta Seq C7-F180-1-1-2-1-B-B	Ⅷ
	267	I	La Posta Seq C7-F152-1-1-2-1-B-B	Ⅷ
	268	I	La Posta Sequia C7-F33-1-2-1-B-B	Ⅷ
	269	J	DTPWC9-F2-3-2-1-B-B-B	Ⅰ
	270	J	DTPWC9-F32-1-5-1-B-B-B	Ⅳ
	271	J	DTPWC9-F67-2-2-1-B-B-B	Ⅳ
	272	J	DTPWC9-F18-1-3-1-2-B-B-B	Ⅳ
	273	J	DTPWC9-F67-1-2-1-2-B-B-B	Ⅳ
	274	J	DTPWC9-F2-3-1-1-B-B	Ⅰ
	275	J	DTPWC9-F55-1-1-1-3-B-B	Ⅳ
	276	J	DTPYC9-F125-2-8-1-1-B-B-B	Ⅳ
	277	J	DTPYC9-F13-2-1-1-2-B-B-B	Ⅳ
	278	J	DTPYC9-F46-3-9-1-1-B-B-B	Ⅳ
	279	J	DTPYC9-F143-5-4-1-2-B-B-B	Ⅳ
	280	J	DTPYC9-F38-4-3-1-2-B-B-B	Ⅳ
	281	J	DTPYC9-F86-1-1-1-1-B-B-B	Ⅳ
	282	J	DTPYC9-F69-3-5-1-1-B-B	Ⅳ
	283	J	DTPYC9-F72-1-2-1-1-B-B	Ⅳ
	284	J	La Posta Seq C7-F153-1-2-1-1-B-B-B	Ⅷ
	285	J	La Posta Seq C7-F153-1-2-1-2-B-B-B	Ⅷ
	286	J	La Posta Seq C7-F12-2-3-1-1-B-B-B	Ⅷ
	287	J	La Posta Seq C7-F102-1-3-1-2-B-B-B	Ⅷ
	288	J	La Posta Seq C7-F86-3-1-1-B-B-B	Ⅷ
	289	J	La Posta Seq C7-F103-1-2-1-1-B-B-B	Ⅷ
	290	J	La Posta Seq C7-F180-3-1-1-B-B-B	Ⅷ
	291	J	La Posta Seq C7-F97-3-1-1-2-B-B-B	Ⅷ
	292	J	La Posta Seq C7-F153-1-1-1-1-B-B-B	Ⅷ
	293	J	La Posta Seq C7-F153-1-1-1-2-B-B-B	Ⅷ
	294	J	La Posta Seq C7-F10-3-3-1-1-B-B-B	Ⅷ
	295	J	La Posta Seq C7-F103-2-1-1-1-B-B-B	Ⅷ
	296	J	La Posta Seq C7-F31-2-1-1-2-B-B-B	Ⅷ
	297	J	La Posta Seq C7-F33-1-4-1-1-B-B-B	Ⅷ
	298	J	La Posta Seq C7-F78-2-1-1-1-B-B	Ⅷ
	299	J	La Posta Seq C7-F32-2-1-1-1-B-B	Ⅷ
	300	J	La Posta Seq C7-F32-2-1-1-2-B-B	Ⅷ
	aBreeding program: A, Zimbabwe; B, Nigeria; C, Ethiopia; D, Colombia; E, Mexico highland; F, Mexico entomology; G, Mexico subtropical; H, Mexico tropical; I, Selection under drought; J, Selection under low nitrogen.
	bPopulation structures. The eight divergent groups of the DTMA panel of tropical maize inbred lines identified from Neighbor-joining tree based on SNPs, designatedⅠ-Ⅷ.
